# Supplementary material for: Monolayer/Bilayer Equilibrium of Phospholipids in Gel or Liquid States: Interfacial Adsorption via Monomer or Liposome Diffusion?
Source: Gels. 2023 Oct 6;9(10):803. doi: 10.3390/gels9100803 (PMC10606027; doi:10.3390/gels9100803)
Supplement: Supplementary file 1 [file gels-09-00803-s001.zip]

Archive with 5 entries (5 files):
- Figure S1a.eps
- Figure S1b.eps
- Figure S2a.eps
- Figure S2b.eps
- Supplementary Material Ullmann et al.pdf
